# Supplementary material for: AKR1A1 Variant Associated With Schizophrenia Causes Exon Skipping, Leading to Loss of Enzymatic Activity
Source: Front Genet. 2021 Dec 6;12:762999. doi: 10.3389/fgene.2021.762999 (PMC8685500; doi:10.3389/fgene.2021.762999)
Supplement: Supplementary file 1 [file DataSheet1.xlsx]

## Sheet: Table S1
	Table S1: PCR conditions used in this study.
	Exon	Name	Sequence (5'→3')	Concentration	PCR Kit	Annealing (oC)	Buffer	dNTP	Cycle	Taq	Reading Primer	Reading Primer Sequence
	1	AKex1-F1	5'-CCAACTTAGGTGAACTTTGG-3'	0.2 µM	TAKARA LA Taq Kit (TAKARA)	55.5	2x GC Buffer I (TAKARA)	2.5 mM each dNTP mixture (TAKARA)	38	5 unit/μl TAKARA LA Taq polymerase	AKex1-F1	5'-CCAACTTAGGTGAACTTTGG-3'
		AKex1-R1	5'-GTTTCTCTGAACCTGTTTCC-3'
	2	AKex2-F1	5'-GGAATCCTTGCTCAGTGCAG-3'	0.5 µM	GO-Taq DNA pol. Kit (Promega)	60.8	5x PCR Buffer (Promega)	2.5 mM dNTP mixture (Promega)	38	5 unit/μl GO-Taq DNA polymerase(Promega)	AKex2-R1	5'-CTGGAAGGGTTTGAGACTGG-3'
		AKex2-R1	5'-CTGGAAGGGTTTGAGACTGG-3'
	3	AKex3-F1	5'-TGTCTCTGCTGCCTTTGCTC-3'	0.5 µM	Blend Taq (TOYOBO #BTQ-101S)	58	10x PCR Buffer	2.5 mM each dNTP mixture	35	2.5unit/μl Blend Taq	AKex3-R1	5'-CTCTAACTGGATCTGCACTG-3'
		AKex3-R1	5'-CTCTAACTGGATCTGCACTG-3'
	4&5	AKex4-F3	5'-TAGCTGGGATTACAGGCACC-3'	0.2 µM	TAKARA LA Taq Kit (TAKARA)	55.5	2xGC Buffer II (TAKARA)	2.5 mM each dNTP mixture (TAKARA)	38	5 unit/μl TAKARA LA Taq polymerase	AKex4-R3	5'-GCTGTTTGTGACATCCAAGC-3'
		AKex4, 5-R1	5'-GCTTGACATGGGATCTTAG-3'								AKex5-F4	5'-GTATGCCCTTAGCGTAGGC-3'
	6	AKex6-F1	5'-AGATAGTGCCACTGCACTCC-3'	0.5 µM	TAKARA LA Taq Kit (TAKARA)	55.5	2x GC Buffer I (TAKARA)	2.5 mM each dNTP mixture (TAKARA)	35	5 unit/μl TAKARA LA Taq polymerase	AKex6-R1	5'-GCCGATGGGAAATGGTGAGA-3'
		AKex6-R1	5'-GCCGATGGGAAATGGTGAGA-3'
	7	AKex7-F1	5'-CATAAAGGTGGGCATTGAAG-3'	0.5 µM	Blend Taq (TOYOBO #BTQ-101S)	58	10x PCR Buffer	2.5 mM each dNTP mixture	35	2.5unit/μl Blend Taq	AKex7-F1	5'-CATAAAGGTGGGCATTGAAG-3'
		AKex7-R1	5'-GGCATATTTCCCATTTCAGC-3'
	8&9	AKex8, 9-F1	5'-CTTATTTCAGTGTCTGGGTG-3'	0.5 µM	GO-Taq DNA pol. Kit (Promega)	53.2	5x PCR Buffer (Promega)	2.5 mM dNTP mixture (Promega)	38	5 unit/μl GO-Taq DNA polymerase(Promega)	AKex8,9-R1	5'-CAGGGATAAGGCATATAACC-3'
		AKex8, 9-R1	5'-CAGGGATAAGGCATATAACC-3'
	10	AKex10-F1	5'-GCTACATATCAGGCTATGGG-3'	0.5 µM	GO-Taq DNA pol. Kit (Promega)	51.4	5x PCR Buffer (Promega)	2.5 mM dNTP mixture (Promega)	38	5 unit/μl GO-Taq DNA polymerase(Promega)	AKex10-R1	5'-GTATCCTTGCATTAGGCACG-3'
		AKex10-R1	5'-GTATCCTTGCATTAGGCACG-3'

## Sheet: Table S2
	Table S2: Primer sequence used in this study.
	Name	Sequence (5'→3')
	AKR1A1_ex7-9_fw	TGGAAGCTTGTGGAATGCCA
	AKR1A1_ex7-9_rv	ATACTGCAGCGTAAGCATAGGCA
	AKR1A1_ex7-9_c.753_fw	ATGGCAGGTCCAGCGGAAAGTGATC
	AKR1A1_ex7-9_c.753_rv	CTAAGTTGGGGGATTAGACAGATG
	pAcGFP-C1_fw	AAGCGCCATCACATGATCTAC
	AKex9_PstI_rv	ATACTGCAGCGTAAGCATAAGCA
	hAKR1A1_fw	AAGCTTATGGCGGCTTCCTGTG
	hAKR1A1_rv	TCTAGATAGTACGGGTCATTAAAGGGG
	AKR1A1_c.753_fw1	GTGTTTGACTTCACCTTTAGCCCAGAAGAG
	AKR1A1_c.753_rv1	CTGAGCAAGATCTGAGCTGGAGATCG
	AKR1A1_c.264_fw1	GAGGATGTGGAGCCTGCCCTCC
	AKR1A1_c.264_rv1	GGGTGGTGCTTGGTGTTCCACAG
	AKR1A1_c.753/c.264_fw2	TATCTAGAGTATTGGGAATTCGATATCAAGCTTATCGATA
	AKR1A1_c.753_rv2	TCTCTTCTGGGCTAAAGGTGAAGTCAAACA
	AKR1A1_c.264_rv2	GGTACAGGTCCAGATACTCCAGCTGGAGG
	EcoRI_AKR1A1_fw	TAGAATTCATATGGCGGCTTCCT
	AKR1A1_SalI_WT_rv	TAGTCGACTCAGTACGGGTCATT
	AKR1A1_SalI_c.753_rv	TAGTCGACTCAGTACGGGTCATT
	AKR1A1_SalI_c.264_rv	TAGTCGACTCAGGTACAGGTCCA
	pGEX_fw	ATCCAGCAAGTATATAGCATGGCC
	pGEX_rv	CATCCGCTTACAGACAAGCTG
	AKR1A1_qPCR_fw	CCTGGTCAGGTAAAAGCAGC
	AKR1A1_qPCR_rv	CCCGCTCAAAGGCATAAGG
	GAPDH_qPCR_fw	TGTGTCCGTCGTGGATCTGA
	GAPDH_qPCR_rv	TTGCTGTTGAAGTCGCAGGAG

## Sheet: Table S3
	Table S3: Genotype and allele frequency of variants detected in AKR1A1.
	Nucleotide change, effect on protein (rs number)	gnomAD ID	Gene region				N	Genotype counts (frequency)												p value		Effect size (Cramer's V)	Allele counts (frquency)									p value		Effect size (F)
	g.-507-97 G>A (rs28365913)	1-45550686G-A	Non-coding region	Intron				GG				GA				AA								G				A
						SCZ	627	577	(	0.920255	)	48	(	0.076555	)	2	(	0.00318979	)					1202	(	0.958533	)	52	(	0.0414673	)
						CON	544	502	(	0.922794	)	41	(	0.0753676	)	1	(	0.00183824	)	>0.999		0.0198862		1045	(	0.960478	)	43	(	0.0395221	)	0.811885		0.00491784
						East Asian	2594	2484	(	0.957594	)	106	(	0.0408635	)	4	(	0.00154202	)	<0.001	***	0.0758673		5074	(	0.97803	)	114	(	0.02197	)	<0.001	***	0.0487128
						Total	76113	75659	(	0.994035	)	450	(	0.00591226	)	4	(	5.25534e-05	)	<0.001	***	0.0857693		151768	(	0.996991	)	458	(	0.003009	)	<0.001	***	0.0601587
	g.-507-64 A>T (rs1644117652)		Non-coding region	Intron				AA				AT				TT								A				T
						SCZ	632	631	(	0.998418	)	1	(	0.00158228	)	0	(	0	)					1263	(	0.999209	)	1	(	0.000791139	)
						CON	562	562	(	1	)	0	(	0	)	0	(	0	)	>0.999		0.0397945		1124	(	1	)	0	(	0	)	>0.999		0.0193012
	g.-403_-397.del (AAGTTC)		Non-coding region	Exon1				II				ID				DD								I				D
						SCZ	632	631	(	0.998418	)	1	(	0.00158228	)	0	(	0	)					1263	(	0.999209	)	1	(	0.000791139	)
						CON	562	562	(	1	)	0	(	0	)	0	(	0	)	>0.999		0.0397945		1124	(	1	)	0	(	0	)	>0.999		0.0193012
	g.-275 C>T (rs9147)	1-45551015T-C	Non-coding region	Exon1				CC				CT				TT								C				T
						SCZ	632	282	(	0.446203	)	267	(	0.422468	)	83	(	0.131329	)					831	(	0.657437	)	433	(	0.342563	)
						CON	562	259	(	0.460854	)	232	(	0.412811	)	71	(	0.126335	)	0.876		0.0217087		750	(	0.66726	)	374	(	0.33274	)	0.612474		0.0103658
						East Asian	2588	1013	(	0.147218	)	1194	(	0.46136	)	381	(	0.391422	)	0.041	*	0.0496257		3220	(	0.6221	)	1956	(	0.3779	)	0.0197297	*	0.0290525
						Total	75991	18101	(	0.269677	)	37397	(	0.492124	)	20493	(	0.238199	)	<0.001	***	0.0464409		73599	(	0.4843	)	78383	(	0.5157	)	<0.001	***	0.0313382
	g.-134-64 G>A (rs78217221)	1-45552372G-A	Non-coding region	Intron				GG				GA				AA								G				A
						SCZ	641	584	(	0.911076	)	54	(	0.0842434	)	3	(	0.00468019	)					1222	(	0.953198	)	60	(	0.0468019	)
						CON	584	539	(	0.922945	)	44	(	0.0753425	)	1	(	0.00171233	)	0.645		0.0448344		1122	(	0.960616	)	46	(	0.0393836	)	0.367371		0.0182112
						East Asian	2588	2481	(	0.958655	)	104	(	0.0401855	)	3	(	0.0011592	)	<0.001	***	0.0983506		5066	(	0.97875	)	110	(	0.02125	)	<0.001	***	0.0636576
						Total	75836	75388	(	0.994093	)	445	(	0.00586793	)	3	(	3.9559e-05	)	<0.001	***	0.10124		151221	(	0.997026	)	451	(	0.002974	)	<0.001	***	0.0692449
	g.-134-(48_51) del(GAAA) (rs140700822)	1-45552383CAGAA-C	Non-coding region	Intron				II				ID				DD								I				D
						SCZ	641	641	(	1	)	0	(	0	)	0	(	0	)					1282	(	1	)	0	(	0	)
						CON	585	584	(	0.998291	)	1	(	0.0017094	)	0	(	0	)	0.477		0.0432963		1169	(	0.999145	)	1	(	0.000854701	)	0.477162		0.0211436
						East Asian	2595	2592	(	0.998844	)	3	(	0.00115607	)	0	(	0	)	>0.999		0.0169065		5187	(	0.999422	)	3	(	0.000578	)	>0.999		0.0107029
						Total	75891	75888	(	0.99996	)	3	(	3.95304e-05	)	0	(	0	)	>0.999		0.00057784		151779	(	0.99998	)	3	(	1.977e-05	)	>0.999		0.000406876
	g.-6-234 C>A (rs188277236)	1-45561555C-A	Non-coding region	Intron				CC				CA				AA								C				A
						SCZ	663	658	(	0.992459	)	5	(	0.00754148	)	0	(	0	)					1321	(	0.996229	)	5	(	0.00377074	)
						CON	477	476	(	0.997904	)	1	(	0.00209644	)	0	(	0	)	0.41		0.0573889		953	(	0.998952	)	1	(	0.00104822	)	0.410721		0.0262148
						East Asian	2594	2554	(	0.98458	)	40	(	0.0154202	)	0	(	0	)	0.137536		0.0304528		5148	(	0.99229	)	40	(	0.00771	)	0.139104		0.0210091
						Total	76062	76019	(	0.999435	)	43	(	0.000565328	)	0	(	0	)	<0.001	***	0.0259351		152081	(	0.999717	)	43	(	0.0002827	)	<0.001	***	0.0182566
	g.-6-139 C>T (rs568509018)	1-45561650C-T	Non-coding region	Intron				CC				CT				TT								C				T
						SCZ	663	662	(	0.998492	)	1	(	0.0015083	)	0	(	0	)					1325	(	0.999246	)	1	(	0.000754148	)
						CON	477	476	(	0.997904	)	1	(	0.00209644	)	0	(	0	)	>0.999		0.0107178		953	(	0.998952	)	1	(	0.00104822	)	>0.999		0.0049001
						East Asian	2594	2591	(	0.998843	)	3	(	0.00115652	)	0	(	0	)	>0.999		0.00453175		5185	(	0.999422	)	3	(	0.0005783	)	>0.999		0.00285886
						Total	76055	76051	(	0.999947	)	4	(	5.25935e-05	)	0	(	0	)	0.042	*	0.0167633		152106	(	0.999974	)	4	(	2.63e-05	)	0.0424703	*	0.0118019
	g.-6-106 C>T (rs512083)	1-45561683T-C	Non-coding region	Intron				CC				CT				TT								C				T
						SCZ	663	330	(	0.497738	)	267	(	0.402715	)	66	(	0.0995475	)					927	(	0.699095	)	399	(	0.300905	)
						CON	477	249	(	0.522013	)	179	(	0.375262	)	49	(	0.102725	)	0.642736		0.0430504		677	(	0.709644	)	277	(	0.290356	)	0.586413		0.0113937
						East Asian	2584	1102	(	0.125774	)	1157	(	0.447755	)	325	(	0.426471	)	0.0031343	*	0.0668008		3361	(	0.6518	)	1807	(	0.3482	)	<0.001	***	0.0414905
						Total	75928	22310	(	0.221157	)	36826	(	0.485012	)	16792	(	0.293831	)	<0.001	***	0.0438208		81446	(	0.5363	)	70410	(	0.4637	)	<0.001	***	0.0302408
	g.85-229 C>A (rs1480798314)	1-45566340C-A	Non-coding region	Intron				CC				CA				AA								C				A
						SCZ	747	747	(	1	)	0	(	0	)	0	(	0	)					1494	(	1	)	0	(	0	)
						CON	610	609	(	0.998361	)	1	(	0.00163934	)	0	(	0	)	0.449521		0.0448219		1219	(	0.99918	)	1	(	0.000819672	)	0.449521		0.0212457
						East Asian	2589	2588	(	0.999614	)	1	(	0.00038625	)	0	(	0	)	>0.999		0.0105583		5177	(	0.999807	)	1	(	0.0001931	)	>0.999		0.00657656
						Total	76066	76064	(	0.999974	)	2	(	2.6293e-05	)	0	(	0	)	>0.999		0.000508148		152130	(	0.999987	)	2	(	1.315e-05	)	>0.999		0.000357561
	g.85-138 C>T (rs528041930)	1-45566431C-T	Non-coding region	Intron				CC				CT				TT								C				T
						SCZ	746	744	(	0.997319	)	2	(	0.00268097	)	0	(	0	)					1490	(	0.99866	)	2	(	0.00134048	)
						CON	610	608	(	0.996721	)	2	(	0.00327869	)	0	(	0	)	>0.999		0.00817488		1218	(	0.998361	)	2	(	0.00163934	)	>0.999		0.13527
						East Asian	2596	2579	(	0.993451	)	17	(	0.00654854	)	0	(	0	)	0.278109		0.0243035		5175	(	0.996726	)	17	(	0.003274	)	0.278808		0.0151246
						Total	76101	76084	(	0.999777	)	17	(	0.000223387	)	0	(	0	)	0.014426	*	0.0154012		152185	(	0.999888	)	17	(	0.0001117	)	0.0144335	*	0.0108366
	g.85-88 C>T (rs118081582)	1-45566481C-T	Non-coding region	Intron				CC				CT				TT								C				T
						SCZ	746	674	(	0.903485	)	69	(	0.0924933	)	3	(	0.00402145	)					1417	(	0.949732	)	75	(	0.0502681	)
						CON	610	551	(	0.903279	)	57	(	0.0934426	)	2	(	0.00327869	)	>0.999		0.00936344		1159	(	0.95	)	61	(	0.05	)	0.974612		0.000611101
						East Asian	2600	2490	(	0.957692	)	106	(	0.0407692	)	4	(	0.00153846	)	<0.001	***	0.112936		5086	(	0.97808	)	114	(	0.02192	)	<0.001	***	0.0712156
						Total	76105	75652	(	0.994048	)	449	(	0.00589974	)	4	(	5.2559e-05	)	<0.001	***	0.112062		151753	(	0.996998	)	457	(	0.003002	)	<0.001	***	0.0789058
	g.85 (-64_66) del TTG (rs560945691)	1-45566502CTTG-C	Non-coding region	Intron				II				ID				DD								I				D
						SCZ	762	746	(	0.979003	)	16	(	0.0209974	)	0	(	0	)					1508	(	0.989501	)	16	(	0.0104987	)
						CON	618	610	(	0.987055	)	8	(	0.012945	)	0	(	0	)	0.303797		0.0457727		1228	(	0.993528	)	8	(	0.00647249	)	0.257261		0.0215642
						East Asian	2598	2579	(	0.992687	)	19	(	0.00731332	)	0	(	0	)	0.00340434	*	0.0641848		5177	(	0.996343	)	19	(	0.003657	)	0.00110255	*	0.039804
						Total	76115	76096	(	0.99975	)	19	(	0.000249622	)	0	(	0	)	<0.001	***	0.0968308		152211	(	0.999875	)	19	(	0.0001248	)	<0.001	***	0.0681218
	g.205-79 G>T (rs1644349639)		Non-coding region	Intron				GG				GT				TT								G				T
						SCZ	770	769	(	0.998701	)	1	(	0.0012987	)	0	(	0	)					1539	(	0.999351	)	1	(	0.000649351	)
						CON	625	624	(	0.9984	)	1	(	0.0016	)	0	(	0	)	>0.999		0.00591615		1249	(	0.9992	)	1	(	0.0008	)	>0.999		0.00279912
	c.264 del C Glu89fs (rs755292778)	1-45566924AC-A	Coding region	Exon5				II				ID				DD								I				D
						SCZ	758	757	(	0.998681	)	1	(	0.00131926	)	0	(	0	)					1515	(	0.99934	)	1	(	0.000659631	)
						CON	617	617	(	1	)	0	(	0	)	0	(	0	)	>0.999		0.0243397		1234	(	1	)	0	(	0	)	>0.999		0.0172076
						East Asian	2588	2587	(	0.999614	)	1	(	0.000386399	)	0	(	0	)	0.401811		0.0159767		5175	(	0.999807	)	1	(	0.0001932	)	0.401785		0.0112955
						Total	76027	76026	(	0.999987	)	1	(	1.31532e-05	)	0	(	0	)	0.0196461	*	0.0253017		152053	(	0.999993	)	1	(	6.577e-06	)	0.0196461	*	0.0178909
	g.357-25 C>T (rs766890338)	1-45567957C-T	Non-coding region	Intron				CC				CT				TT								C				T
						SCZ	638	635	(	0.995298	)	3	(	0.00470219	)	0	(	0	)					1273	(	0.997649	)	3	(	0.0023511	)
						CON	549	542	(	0.98725	)	7	(	0.0127505	)	0	(	0	)	0.201715		0.0645579		1091	(	0.993625	)	7	(	0.00637523	)	0.202668		0.0309795
						East Asian	2596	2589	(	0.997304	)	7	(	0.00269646	)	0	(	0	)	0.424596		0.0160456		5185	(	0.998652	)	7	(	0.001348	)	0.424838		0.0101575
						Total	76024	76017	(	0.999908	)	7	(	9.20762e-05	)	0	(	0	)	<0.001	***	0.0368257		152041	(	0.999954	)	7	(	4.604e-05	)	<0.001	***	0.0259303
	c.474 G>A Ala158Ala (rs147059021)	1-45568099G-A	Coding region	Exon6				GG				GA				AA								G				A
						SCZ	638	638	(	1	)	0	(	0	)	0	(	0	)					1276	(	1	)	0	(	0	)
						CON	549	548	(	0.998179	)	1	(	0.00182149	)	0	(	0	)	0.462511		0.0313027		1097	(	0.999089	)	1	(	0.000910747	)	0.462511		0.0221297
						East Asian	2589	2589	(	1	)	0	(	0	)	0	(	0	)	>0.999		0		5178	(	1	)	0	(	0	)	>0.999		0
						Total	76047	75999	(	0.999369	)	48	(	0.000631189	)	0	(	0	)	>0.999		0.0022923		152046	(	0.999684	)	48	(	0.0003156	)	>0.999		0.00162064
	g.752+118 G>C (rs41269115)	1-45568802G-C	Non-coding region	Intron				GG				GC				CC								G				C
						SCZ	808	720	(	0.891089	)	83	(	0.102723	)	5	(	0.00618812	)					1523	(	0.94245	)	93	(	0.0575495	)
						CON	636	568	(	0.893082	)	61	(	0.0959119	)	7	(	0.0110063	)	0.549435		0.0427306		1197	(	0.941038	)	75	(	0.0589623	)	0.872074		0.00299636
						East Asian	2599	2422	(	0.931897	)	170	(	0.0654098	)	7	(	0.00269334	)	<0.001	***	0.0754788		5014	(	0.9646	)	184	(	0.0354	)	<0.001	***	0.0477099
						Total	76092	75556	(	0.992956	)	529	(	0.00695211	)	7	(	9.19939e-05	)	<0.001	***	0.121333		151641	(	0.996432	)	543	(	0.003568	)	<0.001	***	0.0857715
	g.753-62_65 del C		Non-coding region	Intron				II				ID				DD								I				D
						SCZ	745	745	(	1	)	0	(	0	)	0	(	0	)					1490	(	1	)	0	(	0	)
						CON	617	616	(	0.998379	)	1	(	0.00162075	)	0	(	0	)	0.45301		0.044254		1233	(	0.99919	)	1	(	0.000810373	)	0.45301		0.0210577
	g.753-50 G>T (rs183705160)	1-45568877G-T	Non-coding region	Intron				GG				GT				TT								G				T
						SCZ	745	744	(	0.998658	)	1	(	0.00134228	)	0	(	0	)					1489	(	0.999329	)	1	(	0.000671141	)
						CON	617	614	(	0.995138	)	3	(	0.00486224	)	0	(	0	)	0.334395		0.0481087		1231	(	0.997569	)	3	(	0.00243112	)	0.334718		0.0228793
						East Asian	2600	2594	(	0.997692	)	6	(	0.00230769	)	0	(	0	)	>0.999		0.00997002		5194	(	0.998846	)	6	(	0.001154	)	>0.999		0.00621215
						Total	76078	76069	(	0.999882	)	9	(	0.0001183	)	0	(	0	)	0.092857		0.0105653		152147	(	0.999941	)	9	(	5.915e-05	)	0.0928544		0.00743424
	c.753 G>A Arg251Arg (rs745484618)	1-45568927G-A	Coding region	Exon8				GG				GA				AA								G				A
						SCZ	745	731	(	0.981208	)	13	(	0.0174497	)	1	(	0.00134228	)					1475	(	0.989933	)	15	(	0.0100671	)
						CON	617	612	(	0.991896	)	5	(	0.00810373	)	0	(	0	)	0.191429		0.0476916		1229	(	0.995948	)	5	(	0.00405186	)	0.0742331		0.0350741
						East Asian	2600	2591	(	0.996538	)	9	(	0.00346154	)	0	(	0	)	<0.001	***	0.0789593		5191	(	0.998269	)	9	(	0.001731	)	<0.001	***	0.0580139
						Total	76076	76067	(	0.999882	)	9	(	0.000118303	)	0	(	0	)	<0.001	***	0.106798		152143	(	0.999941	)	9	(	5.915e-05	)	<0.001	***	0.0784786
	c.911 C>T Thr304Met (rs150392728)	1-45569228C-T	Coding region	Exon9				CC				CT				TT								C				T
						SCZ	745	743	(	0.997315	)	2	(	0.00268456	)	0	(	0	)					1488	(	0.998658	)	2	(	0.00134228	)
						CON	617	617	(	1	)	0	(	0	)	0	(	0	)	0.504052		0.0348988		1234	(	1	)	0	(	0	)	0.504234		0.0286003
						East Asian	2595	2584	(	0.995761	)	11	(	0.00423892	)	0	(	0	)	0.745101		0.010392		5179	(	0.997881	)	11	(	0.002119	)	0.745355		0.00734109
						Total	76063	76015	(	0.999369	)	48	(	0.000631056	)	0	(	0	)	0.0848756		0.00789068		152078	(	0.999684	)	48	(	0.0003155	)	0.0849011		0.00557864
	g.912+113 G>C (rs1231680847)		Non-coding region	Intron				GG				GC				CC								G				C
						SCZ	745	744	(	0.998658	)	1	(	0.00134228	)	0	(	0	)					1489	(	0.999329	)	1	(	0.000671141	)
						CON	617	617	(	1	)	0	(	0	)	0	(	0	)	>0.999		0.0366506		1234	(	1	)	0	(	0	)	>0.999		0.0174398
	g.913-114 C>A		Non-coding region	Intron				CC				CA				AA								C				A
						SCZ	642	641	(	0.998442	)	1	(	0.00155763	)	0	(	0	)					1283	(	0.999221	)	1	(	0.000778816	)
						CON	533	533	(	1	)	0	(	0	)	0	(	0	)	>0.999		0.0394837		1066	(	1	)	0	(	0	)	>0.999		0.0187999
	g.913-93 G>A (rs3748645)	1-45569798G-A	Non-coding region	Intron				GG				GA				AA								G				A
						SCZ	642	570	(	0.88785	)	68	(	0.105919	)	4	(	0.00623053	)					1208	(	0.94081	)	76	(	0.05919	)
						CON	533	483	(	0.906191	)	47	(	0.0881801	)	3	(	0.00562852	)	0.557736		0.0446654		1013	(	0.950281	)	53	(	0.0497186	)	0.315591		0.0207018
						East Asian	2596	2420	(	0.932203	)	169	(	0.0651002	)	7	(	0.00269646	)	<0.001	***	0.0752647		5009	(	0.96475	)	183	(	0.03525	)	<0.001	***	0.0487189
						Total	76105	75571	(	0.992983	)	527	(	0.00692464	)	7	(	9.19782e-05	)	<0.001	***	0.11343		151669	(	0.996446	)	541	(	0.003554	)	<0.001	***	0.0800837
	*85 G>C		Non-coding region	Exon10				GG				GC				CC								G				C
						SCZ	642	642	(	1	)	0	(	0	)	0	(	0	)					1284	(	1	)	0	(	0	)
						CON	533	532	(	0.998124	)	1	(	0.00187617	)	0	(	0	)	0.453617		0.0475582		1065	(	0.999062	)	1	(	0.000938086	)	0.453617		0.0226445
	*95+37 T>A (rs3014216)	1-45570088A-T	Non-coding region	Intron				TT				TA				AA								T				A
						SCZ	642	290	(	0.451713	)	267	(	0.415888	)	85	(	0.132399	)					847	(	0.659657	)	437	(	0.340343	)
						CON	533	254	(	0.476548	)	208	(	0.390244	)	71	(	0.133208	)	0.649494		0.0402414		716	(	0.67167	)	350	(	0.32833	)	0.539036		0.0126715
						East Asian	2592	1021	(	0.145062	)	1195	(	0.461034	)	376	(	0.393904	)	0.0281478	*	0.0524867		3237	(	0.6244	)	1947	(	0.3756	)	0.0191242	*	0.0291344
						Total	75966	16892	(	0.283522	)	37536	(	0.494116	)	21538	(	0.222363	)	<0.001	***	0.0524162		71320	(	0.4694	)	80612	(	0.5306	)	<0.001	***	0.0347423
	*95+79 G>A (rs567214499)	1-45570130G-A	Non-coding region	Intron				GG				GA				AA								G				A
						SCZ	642	641	(	0.998442	)	1	(	0.00155763	)	0	(	0	)					1283	(	0.999221	)	1	(	0.000778816	)
						CON	533	532	(	0.998124	)	1	(	0.00187617	)	0	(	0	)	>0.999		0.00571198		1065	(	0.999062	)	1	(	0.000938086	)	>0.999		0.00271914
						East Asian	2599	2596	(	0.998846	)	3	(	0.00115429	)	0	(	0	)	0.586657		0.00511304		5195	(	0.999423	)	3	(	0.0005771	)	0.586563		0.00323664
						Total	76100	76097	(	0.999961	)	3	(	3.94218e-05	)	0	(	0	)	0.0330458	*	0.0192345		152197	(	0.99998	)	3	(	1.971e-05	)	0.0330455	*	0.0135437
